# Supplementary material for: Interruptins Extracted from Cyclosorus terminans Protect Gut Pathologies Induced by High-Fat Diet in Rats
Source: Nutrients. 2025 Apr 20;17(8):1387. doi: 10.3390/nu17081387 (PMC12030309; doi:10.3390/nu17081387)
Supplement: Supplementary file 1 [file nutrients-17-01387-s001.zip]

Archive with 1 entries (1 files):
- nutrients-3571845-supplementary.pdf
